# Supplementary material for: Prevalence and Risk Factors of Hypernatremic Dehydration in Exclusively Breastfed Neonates: A Systematic Review and Meta-Analysis
Source: J Clin Med. 2026 Jun 26;15(13):4975. doi: 10.3390/jcm15134975 (PMC13361887; doi:10.3390/jcm15134975)
Supplement: Supplementary file 1 [file jcm-15-04975-s001.zip]

Archive with 1 entries (1 files):
- jcm-4344709-supplementary.pdf
